# Supplementary material for: Genome guided investigation of antibiotics producing actinomycetales strain isolated from a Macau mangrove ecosystem
Source: Sci Rep. 2018 Sep 24;8:14271. doi: 10.1038/s41598-018-32076-z (PMC6155160; doi:10.1038/s41598-018-32076-z)
Supplement: Supplementary file 1 — Supplementary table S1 [file 41598_2018_32076_MOESM1_ESM.xlsx]

## Sheet: Sheet1
Sampling Date	Sampling Site	Tree	Plates	Phylum	Top-hit taxon at species level	Similarity based on 16s (%)
2017.03	1	Acanthus ilicifolius	Nutrient Agar		Brevundimonas vesicularis	98.44
2017.03	1	Acanthus ilicifolius	HL2		Acinetobacter junii	99.33
2017.03	1	Acanthus ilicifolius	Nutrient Agar		Brevundimonas faecalis	99.33
2017.03	1	Acanthus ilicifolius	ISP2		Acinetobacter johnsonii	98.39
2017.03	1	Acanthus ilicifolius	Nutrient Agar		Brevundimonas faecalis	99.51
2017.03	1	Acanthus ilicifolius	Nutrient Agar		Sphingomonas LAZX_s	99.4
2017.03	1	Acanthus ilicifolius	Nutrient Agar		Brevundimonas vesicularis	98.94
2017.03	1	Acanthus ilicifolius	HL2		Staphylococcus epidermidis	99.42
2017.03	1	Acanthus ilicifolius	Czapek		Sphingomonas endophytica	98.36
2017.03	1	Acanthus ilicifolius	Gause No.1		Sphingomonas endophytica	99.31
2017.03	1	Acanthus ilicifolius	Nutrient Agar		Methylobacterium dankookense	97.93
2017.03	1	Acanthus ilicifolius	Nutrient Agar		Methylobacterium podarium	99.25
2017.03	2	Kandelia candel	Gause No.1	Actinobacteria	Streptomyces parvulus	99.13
2017.03	2	Kandelia candel	Gause No.1	Actinobacteria	Streptomyces hyderabadensis	99.18
2017.03	2	Kandelia candel	ISP2		Methylobacterium hispanicum	98.81
2017.03	3	Aegiceras corniculatum	Gause No.1	Actinobacteria	Micromonospora aurantiaca	99.28
2017.03	3	Aegiceras corniculatum	Gause No.1	Actinobacteria	Streptomyces ederensis	98.79
2017.05	2	Aegiceras corniculatum	ISP2	Actinobacteria	Microbacterium hydrothermale	97.16
2017.05	2	Aegiceras corniculatum	Nutrient Agar		Chryseobacterium echinoideorum	97.38
2017.05	2	Aegiceras corniculatum	Gause No.1		Pseudomonas composti	97.44
2017.05	2	Aegiceras corniculatum	ISP2		Falsirhodobacter halotolerans	99.09
2017.05	2	Aegiceras corniculatum	ISP2		Bacillus aryabhattai	99.35
2017.05	2	Aegiceras corniculatum	Nutrient Agar		Pseudomonas psychrotolerans	98.88
2017.05	2	Aegiceras corniculatum	Nutrient Agar		Falsirhodobacter halotolerans	97.61
2017.05	2	Aegiceras corniculatum	ISP2		Pseudomonas composti	97.22
2017.05	2	Aegiceras corniculatum	ISP2		Pseudomonas composti	98
2017.05	2	Aegiceras corniculatum	HL2		Pseudomonas simiae	99.89
2017.05	2	Aegiceras corniculatum	ISP2		Pantoea anthophila	99.58
2017.05	2	Aegiceras corniculatum	HL2		Pseudomonas simiae	98.82
2017.05	2	Aegiceras corniculatum	ISP4		Pseudomonas argentinensis	98.19
2017.05	1	Aegiceras corniculatum	ISP7	Actinobacteria	Kineococcus aurantiacus	98.2
2017.05	2	Aegiceras corniculatum	Nutrient Agar	Actinobacteria	Brevibacterium sediminis	98.9
2017.05	2	Aegiceras corniculatum	HL2		Bacillus cereus	99.03
2017.05	1	Aegiceras corniculatum	Czapek		Salinicola JNVT_s	98.71
2017.05	2	Aegiceras corniculatum	Nutrient Agar		Paracoccus marcusii	99.35
2017.05	1	Aegiceras corniculatum	HL2		Curtobacterium albidum	99.34
2017.05	2	Aegiceras corniculatum	ISP2		Pseudomonas psychrotolerans	98.71
2017.05	2	Aegiceras corniculatum	ISP2		Pseudomonas ATKM_s	98.28
2017.05	2	Aegiceras corniculatum	HL2		Pseudomonas psychrotolerans	97.66
2017.05	2	Aegiceras corniculatum	HL2		Pantoea dispersa	100
2017.05	2	Aegiceras corniculatum	ISP4		Sphingomonas panni	98.6
2017.05	2	Aegiceras corniculatum	HL2		Exiguobacterium enclense	99.23
2017.05	1	Aegiceras corniculatum	ISP7		Pantoea dispersa	100
2017.05	1	Aegiceras corniculatum	ISP7		Pseudoxanthomonas spadix	98.23
2017.05	1	Aegiceras corniculatum	ISP7		Salinicola JNVT_s	98.85
2017.05	1	Aegiceras corniculatum	ISP7		Methylobacterium radiotolerans	99.32
2017.05	1	Aegiceras corniculatum	ISP7		Pantoea stewartii subsp. indologenes	98.82
2017.05	2	Aegiceras corniculatum	ISP4		Pantoea ALXE_s	98.95
2017.05	2	Aegiceras corniculatum	Nutrient Agar		Corticibacterium populi	97.25
2017.05	2	Kandelia candel	Czapek	Actinobacteria	Streptomyces olivaceus	99.35
2017.05	2	Kandelia candel	Czapek	Actinobacteria	Streptomyces olivaceus	99.25
2017.05	2	Kandelia candel	Czapek	Actinobacteria	Streptomyces pactum	99.57
2017.05	2	Kandelia candel	Nutrient Agar	Actinobacteria	Mycobacterium saopaulense	99.9
2017.05	2	Kandelia candel	Gause No.1	Actinobacteria	Streptomyces cuspidosporus	98.28
2017.05	2	Kandelia candel	HL2	Actinobacteria	Micrococcus yunnanensis	99.56
2017.05	2	Kandelia candel	Nutrient Agar		Sphingobium lactosutens	97.64
2017.05	2	Kandelia candel	Nutrient Agar		Salinicola JNVT_s	98.92
2017.05	2	Kandelia candel	ISP4		Brevundimonas albigilva	99.46
2017.05	2	Kandelia candel	ISP7		Acinetobacter oryzae	98.09
2017.05	2	Kandelia candel	HL2		Pseudomonas hunanensis	99.42
2017.05	2	Acanthus ilicifolius	Nutrient Agar		Chryseobacterium taeanense	97.95
2017.05	2	Acanthus ilicifolius	HL2		Bacillus cereus	99.35
2017.05	2	Acanthus ilicifolius	ISP2	Actinobacteria	Microbacterium hydrothermale	98.58
2017.05	2	Acanthus ilicifolius	Nutrient Agar	Actinobacteria	Kineococcus mangrovi	98
2017.05	2	Acanthus ilicifolius	ISP2		Serratia nematodiphila	95.26
2017.05	2	Acanthus ilicifolius	ISP4		Bacillus cereus	99.44
2017.05	2	Acanthus ilicifolius	ISP2		Paenibacillus amylolyticus	97.62
2017.05	2	Acanthus ilicifolius	HL2		Methylobacterium thiocyanatum	99.37
2017.05	2	Acanthus ilicifolius	ISP4		Caulobacter profunda	98.5
2017.05	2	Acanthus ilicifolius	ISP7		Klebsiella michiganensis	99.46
2017.05	2	Acanthus ilicifolius	Nutrient Agar		Stenotrophomonas rhizophila	99.14
