# Supplementary material for: Genome guided investigation of antibiotics producing actinomycetales strain isolated from a Macau mangrove ecosystem
Source: Sci Rep. 2018 Sep 24;8:14271. doi: 10.1038/s41598-018-32076-z (PMC6155160; doi:10.1038/s41598-018-32076-z)
Supplement: Supplementary file 2 — Supplementary table S2 [file 41598_2018_32076_MOESM2_ESM.xlsx]

## Sheet: Sheet1
Cluster	Type	From	To	Most similar known cluster	Reference strain	Accesion number
Cluster 35	Bacteriocin	27882	45218	Informatipeptin biosynthetic gene cluster (42% of genes show similarity)	Streptomyces viridochromogenes DSM 40736	GG657757.1
Cluster 7	Terpene	444666	472696
Cluster 12	Terpene	240198	300413	Isorenieratene biosynthetic gene cluster (100% of genes show similarity)	Streptomyces subsp. griseus NBRC 13350	AP009493.1
Cluster 13	Terpene	324861	345919	2-methylisoborneol biosynthetic gene cluster (100% of genes show similarity)	Streptomyces subsp. griseus NBRC 13350	AP009493.2
Cluster 28	Terpene	60002	81015	Albaflavenone biosynthetic gene cluster (100% of genes show similarity)	Streptomyces coelicolor A3(2)	AL645882.2
Cluster 67	Terpene	111759	133957
Cluster 72	Terpene	1	18738	Hopene biosynthetic gene cluster (69% of genes show similarity)	Streptomyces coelicolor A3(2)	AL645882.2
Cluster 93	T3pks-Nrps	1	46565	Lobophorin biosynthetic gene cluster (28% of genes show similarity)	Streptomyces sp. FXJ7.023	JX306680.1
Cluster 49	T3pks	22150	68325	Kanamycin biosynthetic gene cluster (1% of genes show similarity)	Streptomyces kanamyceticus strain NBRC 13414	AB254080.1
Cluster 30	T2pks	147737	190285	Spore_pigment_biosynthetic_gene_cluster (66% of genes show similarity)	Streptomyces avermitilis	AB070937.1
Cluster 74	T1pks-Otherks	79979	128036	Arsenopolyketides biosynthetic gene cluster (87% of genes show similarity)	Streptomyces lividans 1326	NZ_CM001889.1
Cluster 103	T1pks-Nrps	1	13303	Polyoxypeptin biosynthetic gene cluster (10% of genes show similarity)	Streptomyces sp. MK498-98F14	KF386858.1
Cluster 51	T1pks	117708	158023	Borrelidin biosynthetic gene cluster (16% of genes show similarity)	Streptomyces parvulus Tu4055	AJ580915.1
Cluster 106	T1pks	1	5481	Lasalocid biosynthetic gene cluster (13% of genes show similarity)	Streptomyces lasaliensis strain NRRL 3382R	FM173265.1
Cluster 33	Siderophore	159740	171746
Cluster 38	Siderophore	142643	155822	Grincamycin biosynthetic gene cluster (8% of genes show similarity)	Streptomyces lusitanus strain SCSIO LR32	KC962511.1
Cluster 45	Siderophore	153416	169772	Desferrioxamine B biosynthetic gene cluster (100% of genes show similarity)	Streptomyces coelicolor A3(2)	AL645882.2
Cluster 94	Other	357	63840	Lomaiviticin biosynthetic gene cluster (60% of genes show similarity)	Salinispora pacifica strain DPJ-0016	KF731828.1
Cluster 31	Nrps	1	37645	Laspartomycin biosynthetic gene cluster (23% of genes show similarity)	Streptomyces viridochromogenes strain ATCC 29814	HM756254.1
Cluster 53	Nrps	62527	122641	SCO-2138 biosynthetic gene cluster (71% of genes show similarity)	Streptomyces coelicolor A3(2)	NC_003888.3
Cluster 62	Nrps	37781	88700	Coelichelin biosynthetic gene cluster (90% of genes show similarity)	Streptomyces coelicolor A3(2)	AL645882.2
Cluster 64	Nrps	75698	120023	Phosphonoglycans biosynthetic gene cluster (3% of genes show similarity)	Glycomyces sp. NRRL B-16210	KJ125437.1
Cluster 65	Nrps	1	34293	Friulimicin biosynthetic gene cluster (48% of genes show similarity)	Actinoplanes firuliensis	AJ488769.3
Cluster 96	Nrps	31109	74195
Cluster 105	Nrps	1	5511
Cluster 107	Nrps	1	6035	Pristinamycin biosynthetic gene cluster (5% of genes show similarity)	Streptomyces pristinaespiralis strain Pr11	FR681999.1
Cluster 108	Nrps	1	6568	Marformycins biosynthetic gene cluster (12% of genes show similarity)	Streptomyces drozdowiczii strain SCSIO 10141	KP715145.1
Cluster 109	Nrps	1	5163
Cluster 44	Melanin-saccharide	61331	98809	Melanin biosynthetic gene cluster (80% of genes show similarity)	Streptomyces avermitilis	AB070939.1
Cluster 61	Lantipeptide	271657	304195
Cluster 75	Lantipeptide	129046	144506	SapB biosynthetic gene cluster (100% of genes show similarity)	Streptomyces coelicolor A3(2)	AL645882.2
Cluster 83	Lantipeptide	75335	114353
Cluster 11	Indole	96830	130105	Spore pigment biosynthetic gene cluster (25% of genes show similarity)	Streptomyces avermitilis	AB070937.1
Cluster 81	Ectoine	20432	30830	Ectoine biosynthetic gene cluster (100% of genes show similarity)	Streptomyces chrysomallus	AY524544.1
Cluster 26	Saccharide	356939	386919
Cluster 42	Saccharide	156678	184204
Cluster 50	Saccharide	73615	139193	Borrelidin biosynthetic gene cluster (11% of genes show similarity)	Streptomyces parvulus Tu4055	AJ580915.1
Cluster 55	Saccharide	241861	265595
Cluster 76	Saccharide	19421	58064
Cluster 1	Putative	29513	46878	Kirromycin biosynthetic gene cluster (3% of genes show similarity)	Streptomyces collinus strain Tu 365	AM746336.1
Cluster 2	Putative	75578	99009
Cluster 3	Putative	107934	115846
Cluster 4	Putative	144675	154136	Herboxidiene biosynthetic gene cluster (4% of genes show similarity)	Streptomyces chromofuscus strain A7847	JN671974.1
Cluster 5	Putative	363957	373540
Cluster 6	Putative	375727	391612	Sanglifehrin A biosynthetic gene cluster (4% of genes show similarity)	Streptomyces flaveolus strain DSM 9954	FJ809786.1
Cluster 8	Putative	526514	533972
Cluster 9	Putative	22503	28497
Cluster 10	Putative	51478	76955	Herboxidiene biosynthetic gene cluster (4% of genes show similarity)	Streptomyces chromofuscus strain A7847	JN671974.1
Cluster 14	Putative	353637	359915
Cluster 15	Putative	35920	47069
Cluster 16	Putative	178746	205368	Nataxazole biosynthetic gene cluster (7% of genes show similarity)	Streptomyces sp. Tu 6176	KK106988.1
Cluster 17	Putative	196923	215397
Cluster 18	Putative	275438	288107
Cluster 19	Putative	368022	402168	Siomycin biosynthetic gene cluster (7% of genes show similarity)	Streptomyces sioyaensis strain ATCC 13989	FJ436355.1
Cluster 20	Putative	406309	413743
Cluster 21	Putative	490641	528159	A54145 biosynthetic gene cluster (5% of genes show similarity)	Streptomyces fradiae strain NRRL18158	DQ118863.1
Cluster 22	Putative	32082	45513	UK-68,597 biosynthetic gene cluster (4% of genes show similarity)	Actinoplanes sp. ATCC 53533	KF192710.1
Cluster 23	Putative	81471	91264
Cluster 24	Putative	207043	214224	Streptomycin biosynthetic gene cluster (9% of genes show similarity)	Streptomyces subsp. griseus strain DSM 40236	AJ862840.1
Cluster 25	Putative	334384	344398
Cluster 27	Putative	3	20883
Cluster 29	Putative	98242	117262	Rabelomycin biosynthetic gene cluster (4% of genes show similarity)	Streptomyces sp. PGA64	AY034378.2
Cluster 32	Putative	57068	89667	Daptomycin biosynthetic gene cluster (3% of genes show similarity)	Streptomyces filamentosus strain NRRL 11379	AY787762.1
Cluster 34	Putative	1768	26559
Cluster 36	Putative	124183	145229	Herboxidiene biosynthetic gene cluster (2% of genes show similarity)	Streptomyces chromofuscus strain A7847	JN671974.1
Cluster 37	Putative	180324	226322	Lomaiviticin biosynthetic gene cluster (9% of genes show similarity)	Salinispora pacifica strain DPJ-0016	KF731828.1
Cluster 39	Putative	161835	171884	Lipomycin biosynthetic gene cluster (13% of genes show similarity)	Streptomyces aureofaciens strain Tu117	DQ176871.1
Cluster 41	Putative	47302	68665
Cluster 43	Putative	46818	58489
Cluster 46	Putative	193692	208207	PM100117/PM100118 biosynthetic gene cluster (52% of genes show similarity)	Streptomyces caniferus strain GUA-06-06-006A	LN997801.1
Cluster 47	Putative	3	3819
Cluster 48	Putative	5586	17366	Lasalocid biosynthetic gene cluster (3% of genes show similarity)	Streptomyces lasaliensis strain NRRL 3382R	FM173265.1
Cluster 54	Putative	133809	144022
Cluster 56	Putative	3	15580	Sch47554/Sch47555 biosynthetic gene cluster (10% of genes show similarity)	Streptomyces sp. SCC 2136	AJ628018.2
Cluster 58	Putative	102149	111627	Kanamycin biosynthetic gene cluster (1% of genes show similarity)	Streptomyces kanamyceticus strain NBRC 13414	AB254080.1
Cluster 59	Putative	166180	180695	Kanamycin biosynthetic gene cluster (53% of genes show similarity)	Streptomyces kanamyceticus strain NBRC 13415	AB254080.2
Cluster 60	Putative	210662	217274
Cluster 63	Putative	49437	60041
Cluster 68	Putative	18118	25202
Cluster 69	Putative	101554	117359	Daptomycin biosynthetic gene cluster (4% of genes show similarity)	Streptomyces filamentosus strain NRRL 11379	AY787762.1
Cluster 70	Putative	8325	15016
Cluster 71	Putative	73796	87780	K-252a biosynthetic gene cluster (5% of genes show similarity)	Nonomuraea longicatena strain NRRL15532	FJ031030.1
Cluster 73	Putative	36451	43262
Cluster 77	Putative	49402	54227
Cluster 78	Putative	55056	62926
Cluster 79	Putative	71185	76537
Cluster 80	Putative	25673	39422	Hygromycin B biosynthetic gene cluster (6% of genes show similarity)	Streptomyces subsp. hygroscopicus strain DSM 40578	AJ628642.1
Cluster 82	Putative	46402	53898
Cluster 84	Putative	23544	56951
Cluster 85	Putative	59165	70161	Arsenopolyketides biosynthetic gene cluster (8% of genes show similarity)	Streptomyces lividans 1326	NZ_CM001889.1
Cluster 86	Putative	77991	94709
Cluster 87	Putative	82110	104815	Glycopeptidolipid biosynthetic gene cluster (20% of genes show similarity)	Mycobacterium avium strain 2151	AF143772.2
Cluster 88	Putative	108476	135737	Sanglifehrin A biosynthetic gene cluster (4% of genes show similarity)	Streptomyces flaveolus strain DSM 9954	FJ809786.1
Cluster 89	Putative	42408	69813	Bottromycin A2 biosynthetic gene cluster (12% of genes show similarity)	Streptomyces sp. BC16019	JX235926.1
Cluster 90	Putative	5706	29330
Cluster 91	Putative	2178	25631
Cluster 92	Putative	17806	26723
Cluster 97	Putative	4646	10859
Cluster 98	Putative	2849	21666	Frankiamicin biosynthetic gene cluster (21% of genes show similarity)	Frankia sp. EAN1pec	CP000820.1
Cluster 99	Putative	367	23481
Cluster 100	Putative	189	10158
Cluster 101	Putative	11951	18162
Cluster 102	Putative	1013	8337
Cluster 40	Putative	180965	219439	Chlorizidine A biosynthetic gene cluster (7% of genes show similarity)	Streptomyces sp. CNH-287	KF585133.1
Cluster 52	Putative	7663	28694	Fredericamycin biosynthetic gene cluster (6% of genes show similarity)	Streptomyces griseus	AF525490.2
Cluster 57	Putative	77581	98531
Cluster 95	Butyrolactone-T2pks-Ladderane-fatty acid -Furan	1	45179	Colabomycin biosynthetic gene cluster (18% of genes show similarity)	Streptomyces aureus strain SOK1/5-04	KF850685.1
Cluster 104	Butyrolactone	4377	10433	Merochlorin biosynthetic gene cluster (4% of genes show similarity)	Streptomyces sp. CNH189	JX186999.1
Cluster 66	Bacteriocin	45688	97158	Enduracidin biosynthetic gene cluster (18% of genes show similarity)	Streptomyces fungicidicus	DQ403252.1
